# Supplementary material for: Genomic characterization of Klebsiella pneumoniae clinical isolates from cancer patients: resistance profiles, virulence factors, and sequence typing
Source: Front Microbiol. 2025 Oct 31;16:1676614. doi: 10.3389/fmicb.2025.1676614 (PMC12615420; doi:10.3389/fmicb.2025.1676614)
Supplement: Supplementary file 1 [file Table_1.XLS]

## Sheet: Sheet1
Strain	Disease type	Specimen type	Date	Source of Specimens	PCT(ng/ml)	CRP(μg/ml)
KP-001	Cervical malignancy	Secretions	2024-01-18	External Cervical Os	0.173	27.8
KP-002	Esophageal malignancy	Sputum	2024-01-31	Lung	0.959	119.81
KP-003	Cervical malignancy	Secretions	2023-12-21	External Cervical Os	0.51	31.6
KP-004	Rectal malignancy	Urine	2023-11-14	Urinary Bladder	0.959	119.81
KP-005	Gingival Malignancy	Sputum	2023-09-11	Lung	0.76	95.31
KP-006	Lung malignancy	Sputum	2023-09-04	Lung	0.191	30.21
KP-007	Liver malignancy	Secretions	2023-12-03	Bile Duct	0.42	40.79
KP-008	Brain malignancy	Sputum	2023-10-21	Lung	0.092	11.77
KP-009	Cervical malignancy	Urine	2023-10-14	Urinary Bladder	0.474	55.9
KP-010	Ovarian malignancy	Secretions	2023-08-25	External Cervical Os	0.059	16.84
KP-011	Gastric malignancy	Urine	2024-03-17	Urinary Bladder	0.169	11.8
KP-012	Lung malignancy	Sputum	2024-03-17	Lung	0.76	95.31
KP-013	Liver malignancy	Peritoneal fluid	2024-03-17	Peritoneal Cavity	0.562	26.58
KP-014	Liver malignancy	Blood culture	2024-03-17	Blood	9.549	86.7
KP-015	Liver malignancy	Peritoneal fluid	2024-03-22	Peritoneal Cavity	0.166	15.57
KP-016	Lung malignancy	Sputum	2024-03-23	Lung	0.865	56.93
KP-017	Esophageal malignancy	Sputum	2024-03-26	Lung	0.164	44.84
KP-018	Buccal Mucosa Malignancy	Pharyngeal swab	2024-01-28	Oropharynx	0.593	69.33
KP-019	Foot Malignant Melanoma	Secretions	2024-03-20	Plantar Surface	0.562	26.58
KP-020	Esophageal malignancy	Sputum	2024-04-06	Lung	3.151	59.19
KP-021	Nasopharyngeal malignancy	Sputum	2024-04-05	Lung	0.108	19.74
KP-022	Pyriform Sinus Malignancy	Sputum	2024-04-06	Lung	3.714	89.64
KP-023	Esophageal malignancy	Urine	2023-10-09	Urinary Bladder	24.612	62.19
KP-024	Skin malignancy	Sputum	2023-08-26	Lung	1.492	53.63
KP-025	Nasopharyngeal malignancy	Secretions	2023-10-13	Nasopharynx	9.549	86.7
KP-026	Ovarian malignancy	Urine	2024-04-10	Urinary Bladder	0.332	80.07
KP-027	Floor of Mouth Malignancy	Sputum	2024-04-23	Lung	0.865	56.93
KP-028	Esophageal malignancy	Sputum	2024-04-22	Lung	0.14	29.82
KP-029	Pancreatic malignancy	PICC tube	2023-06-12	Blood	0.511	24.73
KP-030	Cervical malignancy	Urine	2023-11-27	Urinary Bladder	1.529	17.87
KP-031	Lung malignancy	Sputum	2024-03-01	Lung	0.089	19.94
KP-032	Gastric malignancy	Sputum	2024-03-01	Lung	0.091	27.74
KP-033	Lung malignancy	Sputum	2024-03-04	Lung	0.865	140.98
KP-034	Rectal malignancy	Urine	2024-04-27	Urinary Bladder	0.445	127.28
KP-035	Lung malignancy	Sputum	2024-04-24	Lung	0.593	69.33
KP-036	Brain malignancy	Pus	2024-04-24	Liver	1.21	33.94
KP-037	Liver malignancy	Sputum	2024-05-03	Lung	3.151	59.19
KP-038	Lung malignancy	Sputum	2024-05-04	Lung	0.402	23.78
KP-039	Penile Malignancy	Secretions	2023-06-05	Glans Penis		43.04
KP-040	Pyriform Sinus Malignancy	Sputum	2023-09-15	Lung	0.562	125.99
KP-041	Esophageal malignancy	Sputum	2023-03-18	Lung	0.132	25.21
KP-042	Lung malignancy	Sputum	2023-04-07	Lung	9.035
KP-043	Liver malignancy	Pharyngeal swab	2023-11-24	Oropharynx		100.11
KP-044	Pyriform Sinus Malignancy	Sputum	2023-11-25	Lung	0.562	125.99
KP-045	Lung malignancy	Sputum	2023-11-24	Lung	3.714	89.64
KP-046	Maxillary Sinus Malignancy	Secretions	2023-08-23	Right Hard Palate	4.612	62.19
KP-047	Nasopharyngeal malignancy	Sputum	2023-06-05	Lung	1.492	53.63
KP-048	Gastric malignancy	Sputum	2023-06-18	Lung		175.85
KP-049	Lung malignancy	Sputum	2023-07-15	Lung		20.1
KP-050	Skin malignancy	Secretions	2023-07-03	Left Temporal Region, Inferior Border	0.17	19.89
KP-051	Nasopharyngeal malignancy	Sputum	2024-05-10	Lung	0.197	18.15
KP-052	Lymphoma	Urine	2024-05-16	Urinary Bladder	0.423	36.15
KP-053	Lymphoma	Pharyngeal swab	2024-05-16	Oropharynx	0.076	17.15
KP-054	Nasopharyngeal malignancy	Sputum	2024-05-20	Lung	1.529	17.87
KP-055	Rectal malignancy	Sputum	2024-05-20	Lung	0.475	69.91
KP-056	Pancreatic malignancy	Sputum	2024-05-22	Lung	0.865	140.98
KP-057	Cervical malignancy	Secretions	2024-05-22	External Cervical Os	1.21	33.94
KP-058	Brain malignancy	Irrigation fluid	2024-05-23	Bronchus	0.65	45.87
KP-059	Renal Malignancy	Irrigation fluid	2024-05-18	Bronchus	0.562	125.99
KP-060	Neuroendocrine Malignancy	Peritoneal fluid	2024-05-27	Peritoneal Cavity	3.934	67.4
KP-061	Parotid Gland Malignancy	Blood culture	2024-06-04	Blood	27.303	71.67
KP-062	Lung malignancy	Pharyngeal swab	2024-06-06	Oropharynx	10.084	37.99
KP-063	Lingual Malignancy	Secretions	2024-06-06	Lower Lip	0.562	125.99
KP-064	Buccal Mucosa Malignancy	Sputum	2024-06-11	Lung	0.098	12.01
KP-065	Lung malignancy	Sputum	2024-06-14	Lung	0.398	10.33
KP-066	Cervical malignancy	Secretions	2024-01-16	Vagina	3.934	67.4
KP-067	Nasopharyngeal malignancy	Sputum	2024-01-11	Lung	7.303	71.67
KP-068	Nasopharyngeal malignancy	Sputum	2023-12-26	Lung	10.084	37.99
KP-069	Nasopharyngeal malignancy	Pharyngeal swab	2023-12-22	Oropharynx	0.877	46.63
KP-070	Lung malignancy	Sputum	2023-12-21	Lung		32.9
KP-071	Liver malignancy	Blood culture	2024-06-29	Blood		62.9
KP-072	Buccal Mucosa Malignancy	Sputum	2024-07-02	Lung	0.182	23.87
KP-073	Nasopharyngeal malignancy	Sputum	2024-07-01	Lung		51.65
KP-074	Liver malignancy	Drainage fluid	2023-12-23	Common Hepatic Duct	0.877	46.63
KP-075	Lung malignancy	Sputum	2023-08-02	Lung	1.602	97.77
KP-076	Liver malignancy	Sputum	2023-04-02	Lung	0.196	42.77
KP-077	Lung malignancy	Sputum	2023-05-27	Lung	0.959	119.81
KP-078	Lung malignancy	Sputum	2023-05-23	Lung		17.09
KP-079	Liver malignancy	Drainage fluid	2023-10-13	Hepatic Duct	0.174	64.44
KP-080	Lung malignancy	Sputum	2023-09-24	Lung		15.24
KP-081	Nasopharyngeal malignancy	Sputum	2024-07-02	Lung	0.76	95.31
KP-082	Skin malignancy	Secretions	2024-07-04	Left Cheek Region		34.45
KP-083	Gastric malignancy	Peritoneal fluid	2024-07-09	Peritoneal Cavity		119.72
KP-084	Cervical malignancy	Urine	2024-07-09	Urinary Bladder	0.562	26.58
KP-085	Ovarian malignancy	Irrigation fluid	2024-07-01	Bronchus		56.18
KP-086	Lung malignancy	Sputum	2024-07-10	Lung		34.23
KP-087	Lymphoma	Blood culture	2024-07-11	Blood		17.67
KP-088	Lower Gingival Malignancy	Secretions	2024-07-12	Oral Cavity	9.549	86.7
KP-089	Colon malignancy	Pharyngeal swab	2024-07-12	Oropharynx	0.13	16.91
KP-090	Cervical malignancy	Secretions	2024-07-16	External Cervical Os	0.865	56.93
KP-091	Nasopharyngeal malignancy	Pharyngeal swab	2024-07-18	Oropharynx		126.95
KP-092	Rectal malignancy	Blood culture	2024-07-23	Blood	1.602	97.77
KP-093	Lung malignancy	Sputum	2024-07-25	Lung		16.45
KP-094	Lung malignancy	Blood culture	2024-07-30	Blood		113.44
KP-095	Lung malignancy	Irrigation fluid	2024-08-06	Bronchus		119.99
KP-096	Nasopharyngeal malignancy	Sputum	2024-08-06	Lung	0.593	69.33
KP-097	Liver malignancy	Drainage fluid	2024-08-15	Pleural Cavity		40.28
KP-098	Lung malignancy	Sputum	2024-08-22	Lung		13.25
KP-099	Lingual Malignancy	Pharyngeal swab	2024-08-22	Oropharynx		26.78
KP-100	Rectal malignancy	Urine	2024-08-25	Urinary Bladder		10.61
KP-101	Brain malignancy	Sputum	2024-08-26	Lung	0.24	24.85
KP-102	Colon malignancy	Secretions	2024-09-11	Abdominal Wall		36.05
KP-103	Hypopharyngeal Malignancy	Sputum	2024-09-14	Lung		79.79
KP-104	Lung malignancy	Sputum	2024-09-21	Lung		12.29
KP-105	Lung malignancy	Blood culture	2024-09-13	Blood	4.9
The red labeling designates clinical isolates derived from patients with other malignant tumor categories, along with their associated specimen types.

## Sheet: Sheet2
					Source of Specimens
					External Cervical Os
					Lung
					External Cervical Os
					Urinary Bladder
					Lung
					Lung
					Bile Duct
					Lung
					Urinary Bladder
					External Cervical Os
					Urinary Bladder
					Lung
					Peritoneal Cavity
					Blood
					Peritoneal Cavity
					Lung
					Lung
					Oropharynx
					Plantar Surface
					Lung
					Lung
					Lung
					Urinary Bladder
					Lung
					Nasopharynx
					Urinary Bladder
					Lung
					Lung
					Blood
					Urinary Bladder
					Lung
					Lung
					Lung
					Urinary Bladder
					Lung
					Liver
					Lung
					Lung
					Glans Penis
					Lung
					Lung
					Lung
					Oropharynx
					Lung
					Lung
					Right Hard Palate
					Lung
					Lung
					Lung
					Left Temporal Region, Inferior Border
					Lung
					Urinary Bladder
					Oropharynx
					Lung
					Lung
					Lung
					External Cervical Os
					Bronchus
					Bronchus
					Peritoneal Cavity
					Blood
					Oropharynx
					Lower Lip
					Lung
					Lung
					Vagina
					Lung
					Lung
					Oropharynx
					Lung
					Blood
					Lung
					Lung
					Common Hepatic Duct
					Lung
					Lung
					Lung
					Lung
					Hepatic Duct
					Lung
					Lung
					Left Cheek Region
					Peritoneal Cavity
					Urinary Bladder
					Bronchus
					Lung
					Blood
					Oral Cavity
					Oropharynx
					External Cervical Os
					Oropharynx
					Blood
					Lung
					Blood
					Bronchus
					Lung
					Pleural Cavity
					Lung
					Oropharynx
					Urinary Bladder
					Lung
					Abdominal Wall
					Lung
					Lung
					Blood
