# Supplementary material for: Genomic characterization of Klebsiella pneumoniae clinical isolates from cancer patients: resistance profiles, virulence factors, and sequence typing
Source: Front Microbiol. 2025 Oct 31;16:1676614. doi: 10.3389/fmicb.2025.1676614 (PMC12615420; doi:10.3389/fmicb.2025.1676614)
Supplement: Supplementary file 2 [file Table_2.XLSX]

## Sheet: Table1
Table 1. Clinical and demographic information of K. pneumoniae infection cases
Items	No. of strains (n)	Proportion		Items	No. of strains (n)	Proportion
Gender				Nasopharyngeal malignancy	12	0.114
Male	74	0.705		Skin malignancy	3	0.029
Female	31	0.295		Pancreatic malignancy	2	0.019
Age	61	-		Colon malignancy	2	0.019
Specimen type				Lymphoma	3	0.029
Sputum	51	0.486		Other malignancies	18	0.171
Urine	10	0.095		Ovarian malignancy	3	0.029
Blood culture	7	0.067		Departments
Secretionsa	16	0.152		Department of Critical Care Medicine	8	0.076
Peritoneal fluid	4	0.038		Medical Ward for Chest Oncology	12	0.114
Pharyngeal swab	8	0.076		Radiotherapy Ward for Chest Oncology	2	0.019
PICC tube	1	0.01		Department of Thoracic Surgery	10	0.095
Pus	1	0.01		Department of Head and Neck Surgery	6	0.057
Drainage fluidb	3	0.029		Radiotherapy Ward for Head Oncology	16	0.152
Irrigation fluidc	4	0.038		Ward for Lymphoma and Hematologic Oncology	11	0.105
Disease type				Department of Interventional Therapy	2	0.019
Cervical malignancy	8	0.076		Department of Emergency and General Medicine	7	0.067
Esophageal malignancy	6	0.057		Radiotherapy Ward for Abdominopelvic Oncology	8	0.076
Rectal malignancy	5	0.048		Medical Ward for Abdominal Oncology	10	0.095
Lung malignancy	24	0.229		Department of Abdominal Surgery	4	0.038
Liver malignancy	11	0.105		Department of Gynecologic Oncology	5	0.048
Brain malignancy	4	0.038		Palliative and Hospice Care Ward	4	0.038
Gastric malignancy	4	0.038

## Sheet: Table2
Table 2. Specimen types of patients with different malignancy
Specimen type	Lung malignancy, N=24	Nasopharyngeal malignancy, N=12	Liver malignancy, N=11	Cervical malignancy, N=8
Sputum	20	9	2	0
Secretions	0	1	1	5
Drainage fluid	0	0	3	0

## Sheet: Table3
Table 3. Distribution of drug and virulence genes in 105 K. pneumoniae strains
Resistance genes	strains	Proportion		Virulence genes	strains	Proportion
Aminoglycoside(N=30)				Siderophore aerobactin（N=105）
aadA16	17	0.567		iucA	52	0.5
aadA2	11	0.367		iucB	53	0.511
aph(3')-Ia	16	0.533		iucC	51	0.49
aph(3'')-Ib	18	0.6		iutA	51	0.49
aph(4)-Ia	8	0.267		Siderophore enterobactin（N=105）
aph(6)-Id	18	0.6		entA	94	0.904
ACC(3)-IId	13	0.433		entB	104	1
ACC(3)-IIV	8	0.267		fepC	102	0.981
Sulfonamide(N=41)				fepG	9	0.087
sul1	28	0.683		Siderophore Salmonella chela（N=105）
sul2	32	0.78		iroB	42	0.404
sul3	3	0.073		iroC	41	0.394
sul1+sul2	19	0.463		iroD	42	0.404
sul1+sul2+sul3	2	0.049		iroN	42	0.404
dfrA1	1	0.024		Siderophore Yersinia chela（N=105）
dfrA12	11	0.268		irp1	60	0.577
dfrA14	13	0.317		irp2	63	0.606
dfrA17	1	0.024		fyuA	62	0.596
dfrA27	21	0.512		ybtA	63	0.606
Quinolone(N=28)				ybtE	62	0.596
AAC(6')-Ib-cr	21	0.75		ybtP	62	0.596
QnrB17	6	0.214		ybtQ	62	0.596
QnrB20	6	0.214		ybtS	63	0.606
QnrB4	5	0.179		ybtT	65	0.625
QnrS1	17	0.607		ybtU	62	0.596
Extended-spectrum β-lactamase(N=39)				ybtX	62	0.596
CTX-M	34	0.872		Fimbria（N=105）
SHV	7	0.179		MrkD	1	0.01
TEM	28	0.718		FimA+mrkD	2	0.019
DHA-1	7	0.179		FimA+mrkD+fimH	96	0.923
LAP-2	4	0.103		Other（N=105）
CTX+SHV	8	0.205		astA	12	0.115
CTX+TEM	1	0.025		cseA	14	0.135
SHV+TEM	6	0.154		mgtB	1	0.01
CTX-M+SHV+TEM	18	0.462		ompA	100	0.962
Carbapenem(N=8)				String test（N=105）
bla_KPC-1	2	0.25		Positive	37	0.352
bla_OXA-10	1	0.125		Negative	68	0.648
bla_NDM-5	2	0.25
Drug-resistant phenotype(N=105)
ESBLs Positive	39	0.371
ESBLs Negative	66	0.629
MDR-KP	45	0.429
Non-MDR-KP	60	0.571

## Sheet: Table4
Table 4. Resistance genes, virulence genes and virulence scores of different K. pneumoniae isolates
	Lung malignancy(N=24)	Nasopharyngeal malignancy（N=12）	Liver malignancy（N=11）	Cervical malignancy（N=8）	P-value
Antibiotic resistance genes
AAC(6')-Ib-cr	0.125	0.083	0.1818	0.625	-
QnrS1	0.375	0.333	0.2727	0.25	-
APH(3'')-Ib	0.375	0.25	0.3636	0.125	-
APH(6)-Id	0.417	0.25	0.3636	0.25	-
sul1	0.333	0.167	0.3636	0.625	-
sul2	0.375	0.25	0.3636	0.5	-
dfrA14	0.083	0.25	0.0909	0.25	-
TEM-1	0.25	0.167	0.1818	0.625	-
Virulence genes
ybt	0.75	0.5	0.364	0.5	-
fyuA	0.75	0.5	0.364	0.5	-
iroBCDN	0.583	0.417	0.364	0.125	-
entB	1	1	1	0.875	-
entA	0.958	0.667	0.727	1	-
iucABC	0.542	0.583	0.545	0.125	-
iutA	0.542	0.5	0.545	0.125	-
fimH	1	1	1	1	-
fimA	0.958	1	1	1	-
mrkD	1	1	1	1	-
Virulence score
0	0.17	0.33	0.55	0.38	-
1	0.29	0.17	0	0.5	-
2	0	0	0	0	-
3	0.08	0.08	0.18	0	-
4	0.46	0.42	0.27	0.13	-
