# Supplementary material for: Genomic characterization of Klebsiella pneumoniae clinical isolates from cancer patients: resistance profiles, virulence factors, and sequence typing
Source: Front Microbiol. 2025 Oct 31;16:1676614. doi: 10.3389/fmicb.2025.1676614 (PMC12615420; doi:10.3389/fmicb.2025.1676614)
Supplement: Supplementary file 3 [file Table_3.XLSX]

## Sheet: Subclade 1
Strain	ESBLs	String Test	Disease type	MDR
KP-07	（-）	（-）	Liver malignancy	+
KP-25	（-）	（-）	Ovarian malignant	-
KP-38	（-）	（+）	Lung malignancy	-
KP-49	（-）	（-）	Lung malignancy	-
KP-55	(+)	（-）	Rectal malignant	+
KP-83	（-）	（-）	Gastric malignant	-

## Sheet: Subclade 2
Strain	ESBLs	String Test	Disease type	MDR
KP-21	（-）	（+）	Nasopharyngeal malignancy	+
KP-67	（-）	（+）	Nasopharyngeal malignancy	-
KP-68	（-）	（+）	Nasopharyngeal malignancy	-
KP-69	（-）	（+）	Nasopharyngeal malignancy	-
KP-12	（-）	（+）	Lung malignancy	-
KP-35	（+）	（-）	Lung malignancy	-
KP-105	（-）	（-）	Lung malignancy	-
KP-42	（-）	（+）	Lung malignancy	-
KP-62	（-）	（+）	Lung malignancy	-
KP-65	（-）	（+）	Lung malignancy	-
KP-77	（-）	（+）	Lung malignancy	-
KP-98	（-）	（+）	Lung malignancy	-
KP-43	（-）	（+）	Liver malignancy	-
KP-66	（-）	（+）	Cervical malignancy	-
KP-22	（-）	（+）	Pyriform sinus malignancy	-
KP-40	（-）	（+）	Pyriform sinus malignancy	-
KP-44	（-）	（+）	Pyriform sinus malignancy	-
KP-36	（-）	（+）	Brain malignancy	-
KP-58	（-）	（+）	Brain malignancy	-
KP-60	（-）	（+）	Neuroendocrine malignancy	-
KP-59	（-）	（+）	Kidney malignancy	-
KP-17	（-）	（-）	Esophageal malignancy​	-
KP-41	（-）	（+）	Esophageal malignancy​	-
KP-32	（-）	（+）	Gastric malignancy	-
KP-28	（-）	（+）	Pancreatic malignancy	-
KP-56	（-）	（-）	Pancreatic malignancy	-

## Sheet: Subclade 3
Strain	ESBLs	String Test	Disease type	MDR
KP-24	（+）	（-）	Nasopharyngeal malignancy	+
KP-47	（-）	（-）	Nasopharyngeal malignancy	-
KP-51	（-）	（-）	Nasopharyngeal malignancy	-
KP-54	（-）	（-）	Nasopharyngeal malignancy	-
KP-73	（-）	（-）	Nasopharyngeal malignancy	-
KP-81	（-）	（-）	Nasopharyngeal malignancy	-
KP-96	（-）	（+）	Nasopharyngeal malignancy	-
KP-91	（+）	（-）	Nasopharyngeal malignancy	+
KP-95	（+）	（-）	Lung malignancy	+
KP-104	（+）	（-）	Lung malignancy	+
KP-16	（+）	（-）	Lung malignancy	+
KP-31	（+）	（-）	Lung malignancy	+
KP-33	（+）	（-）	Lung malignancy	-
KP-45	（-）	（-）	Lung malignancy	-
KP-70	（-）	（+）	Lung malignancy	-
KP-75	（-）	（-）	Lung malignancy	-
KP-78	（-）	（+）	Lung malignancy	-
KP-80	（-）	（+）	Lung malignancy	-
KP-86	（+）	（-）	Lung malignancy	+
KP-93	（-）	（+）	Lung malignancy	-
F-06	（+）	（-）	Lung malignancy	+
KP-94	（-）	（-）	Lung malignancy	-
KP-13	（-）	（+）	Liver malignancy	-
KP-15	（+）	（-）	Liver malignancy	+
KP-76	（-）	（-）	Liver malignancy	-
KP-14	（-）	（+）	Liver malignancy	-
KP-71	(+)	（-）	Liver malignancy	+
KP-74	（-）	（-）	Liver malignancy	-
KP-79	（-）	（-）	Liver malignancy	-
KP-97	（-）	（-）	Liver malignancy	+
KP-57	(+)	（-）	Cervical malignancy	+
KP-90	（-）	（-）	Cervical malignancy	-
F-01	（+）	（-）	Cervical malignancy	+
F-03	（+）	（-）	Cervical malignancy	+
KP-09	（+）	（-）	Cervical malignancy	+
KP-84	（+）	（-）	Cervical malignancy	+
KP-30	（+）	（-）	Cervical malignancy	+
KP-64	(+)	（-）	Buccal mucosa malignancy	+
KP-72	(+)	（-）	Buccal mucosa malignancy	+
KP-18	（+）	（-）	Buccal mucosa malignancy	+
KP-102	（+）	（-）	Colon malignancy	+
KP-89	（-）	（-）	Colon malignancy	+
KP-53	(+)	（-）	Extranodal NK/T-cell lymphoma (ENKL)	+
KP-26	（+）	（-）	Floor of mouth malignancy	+
KP-10	（+）	（-）	Ovarian malignancy	+
KP-85	（+）	（+）	Ovarian malignancy	-
KP-52	(+)	（-）	Diffuse large B-cell lymphoma (DLBCL)	+
KP-87	（-）	（-）	Diffuse large B-cell lymphoma (DLBCL)	-
KP-08	（-）	（-）	Brain malignancy	+
KP-101	（+）	（-）	Brain malignancy	+
KP-50	（-）	（-）	Cutaneous malignancy	-
KP-82	（-）	（-）	Cutaneous malignancy	-
KP-23	（-）	（-）	Cutaneous malignancy	-
KP-61	(+)	（+）	Parotid gland malignancy	+
KP-46	（-）	（-）	Maxillary sinus malignancy	-
KP-63	（-）	（-）	Tongue malignancy	+
KP-99	（-）	（-）	Tongue malignancy	+
KP-29	（+）	（-）	Esophageal malignancy	+
KP-02	（-）	（+）	Esophageal malignancy	-
KP-20	（-）	（-）	Esophageal malignancy	+
KP-27	（-）	（+）	Esophageal malignancy	-
KP-11	（-）	（+）	Gastric malignancy	-
KP-48	（+）	（-）	Gastric malignancy	+
KP-88	（+）	（-）	Lower gingival malignancy	+
KP-103	（+）	（-）	Hypopharyngeal malignancy	+
F-05	（+）	（-）	Gingival malignancy	+
KP-39	（+）	（-）	Penile malignancy	+
KP-04	（+）	（-）	Rectal malignancy	+
KP-100	（+）	（-）	Rectal malignancy	+
KP-34	（-）	（+）	Rectal malignancy	-
KP-92	（-）	（-）	Rectal malignancy	+
KP-19	（+）	（-）	Malignant melanoma of the foot	+
